# Supplementary material for: HIV and Schistosoma Co-Exposure Leads to Exacerbated Pulmonary Endothelial Remodeling and Dysfunction Associated with Altered Cytokine Landscape
Source: Cells. 2022 Aug 4;11(15):2414. doi: 10.3390/cells11152414 (PMC9368261; doi:10.3390/cells11152414)
Supplement: Supplementary file 1 [file cells-11-02414-s001.zip]

Archive with 1 entries (1 files):
- cells-1755501-supplementary.pdf
